# Supplementary material for: Novel 3,9-Disubstituted Acridines with Strong Inhibition Activity against Topoisomerase I: Synthesis, Biological Evaluation and Molecular Docking Study
Source: Molecules. 2023 Jan 30;28(3):1308. doi: 10.3390/molecules28031308 (PMC9921529; doi:10.3390/molecules28031308)
Supplement: Supplementary file 1 [file molecules-28-01308-s001.zip]

Archive with 1 entries (1 files):
- molecules-2183718-supplementaryV3.pdf
